# Supplementary material for: Oxygen uptake efficiency slope as a useful measure of cardiorespiratory fitness in morbidly obese women
Source: PLoS One. 2017 Apr 6;12(4):e0172894. doi: 10.1371/journal.pone.0172894 (PMC5383027; doi:10.1371/journal.pone.0172894)
Supplement: S1 File — (XLSX) [file pone.0172894.s001.xlsx]

## Sheet: DATA
PATIENT	HEIGHT_CM	WEIGHT_KG
1	171	131
2	152	99.7
3	148	122
4	152	113
5	158	116.1
6	156	99.5
7	162	119.2
8	162	136
9	156	114
10	160	106
11	154	99
12	145	105
13	170	122
14	158	105
15	162	108
16	154	119.3
17	155	116.3
18	154	97
19	157	134
20	169	116.4
21	165	157
22	156	119.2
23	160	156
24	159	124
25	162	160.8
26	154	116.7
27	157	110.4
28	152	97
29	166	116
30	150	94
31	155	120
32	165	117
33	163	120

## Sheet: VO2, VE 50% CPX_15SEC
VO2L_3_	VO2_KG_3	VO2ML_3	VE_3	LOG10VE_3	vo2L_7_	VO2_KG_7	VO2ML_7	VE_7	LOG10VE_7	vo2L_4_	VO2_KG_4	VO2ML_4	VE_4	LOG10VE_4	vo2L_5_	VO2_KG_5	VO2ML_5	VE_5	LOG10VE_5	vo2L_8_	VO2_KG_8	VO2ML_8	VE_8	LOG10VE_8	vo2L_2	VO2ML_2	VO2_KG_2	VE_2	LOG10VE_2	vo2L_6_	VO2ML_6	VO2_KG_6	VE_6	LOG10VE_6	VO2L_9_	VO2ML_9	VE_9	LOG10VE_9	VO2L_10_	VO2ML_10	VE_10	LOG10VE_10	VO2L_11_	VO2ML_11	VE_11	LOG10VE_11	VO2L_12_	VO2ML_12	VE_12
0.464	5	464	11.6	1.06446	0.667	7	667	16.1	1.20683	0.87	7	870	17.7	1.24797	0.542	5	542	12.2	1.08636	0.624	5	624	17	1.23045	0.426	426	3	14.4	1.15836	1.032	1032	9	20.3	1.3075	0.92	920	21.5	1.33244	1.111	1111	21.9	1.34044	0.823	823	18.5	1.26717	1.143	1143	30
0.591	6	591	13.8	1.13988	0.693	7	693	16.3	1.21219	0.988	8	988	19.7	1.29447	0.662	6	662	14.3	1.15534	0.64	5	640	17.6	1.24551	0.605	605	5	18.3	1.26245	1.117	1117	10	21.7	1.33646	1.035	1035	21.8	1.33846	1.138	1138	23.2	1.36549	0.969	969	20.4	1.30963	1.113	1113	28.8
0.771	8	771	16.2	1.20952	0.715	7	715	16.4	1.21484	1.14	9	1140	22.7	1.35603	0.778	7	778	16.2	1.20952	0.676	6	676	18.8	1.27416	0.798	798	6	22	1.34242	1.172	1172	10	22.9	1.35984	1.139	1139	22.9	1.35984	1.143	1143	23.9	1.3784	1.117	1117	23.4	1.36922	1.164	1164	32.2
1.037	10	1037	20.3	1.3075	0.774	8	774	17.5	1.24304	1.298	11	1298	26.2	1.4183	0.881	8	881	18.1	1.25768	0.755	6	755	21	1.32222	1.071	1071	8	25.6	1.40824	1.222	1222	11	24.2	1.38382	1.192	1192	23.4	1.36922	1.154	1154	24.5	1.38917	1.178	1178	24.7	1.3927	1.153	1153	31.3
1.262	13	1262	24	1.38021	0.825	8	825	18.8	1.27416	1.43	12	1430	29.6	1.47129	0.96	8	960	19.7	1.29447	0.815	7	815	23.4	1.36922	1.339	1339	10	28.4	1.45332	1.284	1284	11	25.7	1.40993	1.263	1263	24.2	1.38382	1.196	1196	25.3	1.40312	1.224	1224	25.2	1.4014	1.289	1289	34.4
1.428	14	1428	27.4	1.43775	0.853	9	853	19.5	1.29003	1.517	12	1517	32.3	1.5092	1.009	9	1009	21	1.32222	0.844	7	844	24.8	1.39445	1.553	1553	12	31.5	1.49831	1.352	1352	12	27.6	1.44091	1.333	1333	25.3	1.40312	1.243	1243	26.1	1.41664	1.275	1275	26	1.41497	1.306	1306	34.8
1.552	16	1552	30.4	1.48287	0.877	9	877	20.2	1.30535	1.564	13	1564	34.3	1.53529	1.046	9	1046	22.4	1.35025	0.898	8	898	27.3	1.43616	1.751	1751	13	37	1.5682	1.388	1388	12	28.7	1.45788	1.392	1392	26.5	1.42325	1.293	1293	27.5	1.43933	1.327	1327	27.5	1.43933	1.38	1380	38.7
1.576	16	1576	31.7	1.50106	0.902	9	902	21.2	1.32634	1.608	13	1608	36.7	1.56467	1.069	9	1069	23.7	1.37475	0.921	8	921	29.4	1.46835	1.803	1803	14	38.9	1.58995	1.424	1424	12	29.6	1.47129	1.424	1424	27	1.43136	1.308	1308	28.5	1.45484	1.336	1336	28.3	1.45179	1.388	1388	38.8
1.626	16	1626	33	1.51851	0.905	9	905	21.8	1.33846	1.633	13	1633	38.3	1.5832	1.101	10	1101	25.3	1.40312	0.928	8	928	33.3	1.52244	1.828	1828	14	40.4	1.60638	1.429	1429	12	30.4	1.48287	1.484	1484	28.5	1.45484	1.315	1315	29.5	1.46982	1.367	1367	29.8	1.47422	1.363	1363	38.2
1.623	16	1623	33.7	1.52763	0.915	9	915	22	1.34242	1.641	13	1641	38.9	1.58995	1.125	10	1125	26.8	1.42813	0.94	8	940	34.8	1.54158	1.85	1850	14	41.9	1.62221	1.435	1435	12	30.8	1.48855	1.539	1539	30.2	1.48001	1.34	1340	30.2	1.48001	1.42	1420	31.5	1.49831	1.459	1459	45.7
1.669	17	1669	34.8	1.54158	0.938	9	938	22.9	1.35984	1.652	14	1652	38.5	1.58546						0.956	8	956	34.8	1.54158	1.871	1871	14	43.7	1.64048	1.462	1462	13	31.7	1.50106	1.578	1578	31.8	1.50243	1.378	1378	31.2	1.49415	1.446	1446	32.8	1.51587
1.677	17	1677	36.3	1.55991	0.958	10	958	23.3	1.36736	1.689	14	1689	39.3	1.59439						1.012	9	1012	35.4	1.549	1.862	1862	14	44.4	1.64738	1.481	1481	13	32.5	1.51188	1.597	1597	32.9	1.5172	1.417	1417	32.1	1.50651	1.459	1459	32.8	1.51587
1.717	17	1717	38.6	1.58659	0.976	10	976	23.5	1.37107											1.054	9	1054	37.1	1.56937	1.838	1838	14	44.8	1.65128	1.507	1507	13	33.1	1.51983	1.63	1630	33.6	1.52634	1.41	1410	32.6	1.51322	1.487	1487	33.3	1.52244
1.732	17	1732	39.1	1.59218	0.986	10	986	23.5	1.37107											1.095	9	1095	38.9	1.58995	1.887	1887	14	46.6	1.66839	1.543	1543	13	33.9	1.5302	1.686	1686	35.5	1.55023	1.414	1414	33.2	1.52114	1.533	1533	34.4	1.53656
1.795	18	1795	40.3	1.60531	1.003	10	1003	23.8	1.37658											1.123	9	1123	39.9	1.60097	1.991	1991	15	50.2	1.7007	1.57	1570	14	34.5	1.53782	1.748	1748	37.2	1.57054	1.417	1417	33.4	1.52375	1.557	1557	35.6	1.55145
					1.012	10	1012	24	1.38021																2.075	2075	16	51.8	1.71433	1.6	1600	14	35.7	1.55267	1.807	1807	38.8	1.58883	1.426	1426	33.7	1.52763	1.592	1592	36.3	1.55991
																														1.637	1637	14	36.9	1.56703					1.447	1447	34.5	1.53782	1.646	1646	38.7	1.58771
																																											1.672	1672	40	1.60206
																																											1.655	1655	39.9	1.60097
																																											1.648	1648	39.4	1.5955
[truncated: 89 more columns]

## Sheet: VO2, VE 75% CPX_15SEC
VO2L_3_	VO2ML_3	vo2_kg_3	VE_3	LOG10VE_3	vo2L_7_	VO2ML_7	vo2_kg_7	VE_7	LOG10VE_7	vo2L_4_	VO2ML_4	VE_4	vo2_kg_4	LOG10VE_4	vo2L_5_	VO2ML_5	vo2_kg_5	VE_5	LOG10VE_5	vo2L_8_	VO2ML_8	vo2_kg_8	VE_8	LOG10VE_8	vo2L_2_	VO2ML_2	vo2_kg_2	VE_2	LOG10VE_2	vo2L_6_	VO2ML_6	vo2_kg_6	VE_6	LOG10VE_6	VO2L_9_	VO2ML_9	vo2_kg_9	VE_9	LOG10VE_9	VO2L_10_	VO2ML_10	vo2_kg_10	VE_10	LOG10VE_10	VO2L_11_	VO2ML_11	vo2_kg_11	VE_11	LOG10VE_11
0.464	464	5	11.6	1.06446	0.667	667	7	16.1	1.20683	0.87	870	17.7	7	1.24797	0.542	542	5	12.2	1.08636	0.624	624	5	17	1.23045	0.426	426	3	14.4	1.15836	1.032	1032	9	20.3	1.3075	0.92	920	7	21.5	1.33244	1.111	1111	7	21.9	1.34044	0.823	823	8	18.5	1.26717
0.591	591	6	13.8	1.13988	0.693	693	7	16.3	1.21219	0.988	988	19.7	8	1.29447	0.662	662	6	14.3	1.15534	0.64	640	5	17.6	1.24551	0.605	605	5	18.3	1.26245	1.117	1117	10	21.7	1.33646	1.035	1035	8	21.8	1.33846	1.138	1138	8	23.2	1.36549	0.969	969	9	20.4	1.30963
0.771	771	8	16.2	1.20952	0.715	715	7	16.4	1.21484	1.14	1140	22.7	9	1.35603	0.778	778	7	16.2	1.20952	0.676	676	6	18.8	1.27416	0.798	798	6	22	1.34242	1.172	1172	10	22.9	1.35984	1.139	1139	8	22.9	1.35984	1.143	1143	8	23.9	1.3784	1.117	1117	11	23.4	1.36922
1.037	1037	10	20.3	1.3075	0.774	774	8	17.5	1.24304	1.298	1298	26.2	11	1.4183	0.881	881	8	18.1	1.25768	0.755	755	6	21	1.32222	1.071	1071	8	25.6	1.40824	1.222	1222	11	24.2	1.38382	1.192	1192	9	23.4	1.36922	1.154	1154	9	24.5	1.38917	1.178	1178	11	24.7	1.3927
1.262	1262	13	24	1.38021	0.825	825	8	18.8	1.27416	1.43	1430	29.6	12	1.47129	0.96	960	8	19.7	1.29447	0.815	815	7	23.4	1.36922	1.339	1339	10	28.4	1.45332	1.284	1284	11	25.7	1.40993	1.263	1263	9	24.2	1.38382	1.196	1196	9	25.3	1.40312	1.224	1224	12	25.2	1.4014
1.428	1428	14	27.4	1.43775	0.853	853	9	19.5	1.29003	1.517	1517	32.3	12	1.5092	1.009	1009	9	21	1.32222	0.844	844	7	24.8	1.39445	1.553	1553	12	31.5	1.49831	1.352	1352	12	27.6	1.44091	1.333	1333	10	25.3	1.40312	1.243	1243	10	26.1	1.41664	1.275	1275	12	26	1.41497
1.552	1552	16	30.4	1.48287	0.877	877	9	20.2	1.30535	1.564	1564	34.3	13	1.53529	1.046	1046	9	22.4	1.35025	0.898	898	8	27.3	1.43616	1.751	1751	13	37	1.5682	1.388	1388	12	28.7	1.45788	1.392	1392	10	26.5	1.42325	1.293	1293	10	27.5	1.43933	1.327	1327	13	27.5	1.43933
1.576	1576	16	31.7	1.50106	0.902	902	9	21.2	1.32634	1.608	1608	36.7	13	1.56467	1.069	1069	9	23.7	1.37475	0.921	921	8	29.4	1.46835	1.803	1803	14	38.9	1.58995	1.424	1424	12	29.6	1.47129	1.424	1424	10	27	1.43136	1.308	1308	10	28.5	1.45484	1.336	1336	13	28.3	1.45179
1.626	1626	16	33	1.51851	0.905	905	9	21.8	1.33846	1.633	1633	38.3	13	1.5832	1.101	1101	10	25.3	1.40312	0.928	928	8	33.3	1.52244	1.828	1828	14	40.4	1.60638	1.429	1429	12	30.4	1.48287	1.484	1484	11	28.5	1.45484	1.315	1315	11	29.5	1.46982	1.367	1367	13	29.8	1.47422
1.623	1623	16	33.7	1.52763	0.915	915	9	22	1.34242	1.641	1641	38.9	13	1.58995	1.125	1125	10	26.8	1.42813	0.94	940	8	34.8	1.54158	1.85	1850	14	41.9	1.62221	1.435	1435	12	30.8	1.48855	1.539	1539	11	30.2	1.48001	1.34	1340	11	30.2	1.48001	1.42	1420	13	31.5	1.49831
1.669	1669	17	34.8	1.54158	0.938	938	9	22.9	1.35984	1.652	1652	38.5	14	1.58546	1.157	1157	10	28.5	1.45484	0.956	956	8	34.8	1.54158	1.871	1871	14	43.7	1.64048	1.462	1462	13	31.7	1.50106	1.578	1578	12	31.8	1.50243	1.378	1378	12	31.2	1.49415	1.446	1446	14	32.8	1.51587
1.677	1677	17	36.3	1.55991	0.958	958	10	23.3	1.36736	1.689	1689	39.3	14	1.59439	1.184	1184	10	29.4	1.46835	1.012	1012	9	35.4	1.549	1.862	1862	14	44.4	1.64738	1.481	1481	13	32.5	1.51188	1.597	1597	12	32.9	1.5172	1.417	1417	12	32.1	1.50651	1.459	1459	14	32.8	1.51587
1.717	1717	17	38.6	1.58659	0.976	976	10	23.5	1.37107	1.734	1734	40.6	14	1.60853	1.218	1218	11	30.4	1.48287	1.054	1054	9	37.1	1.56937	1.838	1838	14	44.8	1.65128	1.507	1507	13	33.1	1.51983	1.63	1630	12	33.6	1.52634	1.41	1410	12	32.6	1.51322	1.487	1487	14	33.3	1.52244
1.732	1732	17	39.1	1.59218	0.986	986	10	23.5	1.37107	1.814	1814	43	15	1.63347	1.266	1266	11	30.9	1.48996	1.095	1095	9	38.9	1.58995	1.887	1887	14	46.6	1.66839	1.543	1543	13	33.9	1.5302	1.686	1686	12	35.5	1.55023	1.414	1414	12	33.2	1.52114	1.533	1533	14	34.4	1.53656
1.795	1795	18	40.3	1.60531	1.003	1003	10	23.8	1.37658	1.866	1866	45.2	15	1.65514	1.328	1328	12	32.4	1.51055	1.123	1123	9	39.9	1.60097	1.991	1991	15	50.2	1.7007	1.57	1570	14	34.5	1.53782	1.748	1748	13	37.2	1.57054	1.417	1417	13	33.4	1.52375	1.557	1557	15	35.6	1.55145
1.823	1823	18	39.8	1.59988	1.012	1012	10	24	1.38021	1.911	1911	46.9	16	1.67117						1.146	1146	10	40.9	1.61172	2.075	2075	16	51.8	1.71433	1.6	1600	14	35.7	1.55267	1.807	1807	13	38.8	1.58883	1.426	1426	13	33.7	1.52763	1.592	1592	15	36.3	1.55991
1.842	1842	19	39.5	1.5966	1.043	1043	10	25.1	1.39967	1.961	1961	49.4	16	1.69373						1.158	1158	10	44.5	1.64836	2.121	2121	16	53.5	1.72835	1.637	1637	14	36.9	1.56703	1.875	1875	14	41.4	1.617	1.447	1447	14	34.5	1.53782	1.646	1646	16	38.7	1.58771
1.872	1872	19	39.8	1.59988	1.081	1081	11	27.3	1.43616											1.164	1164	10	46.2	1.66464	2.124	2124	16	56.4	1.75128	1.676	1676	14	38.6	1.58659	1.935	1935	14	44.4	1.64738	1.488	1488	14	36	1.5563	1.672	1672	16	40	1.60206
1.859	1859	19	39.7	1.59879	1.115	1115	11	29.2	1.46538											1.165	1165	10	46.5	1.66745	2.149	2149	16	60.6	1.78247	1.715	1715	15	40.6	1.60853	1.965	1965	14	46.2	1.66464	1.537	1537	14	37.7	1.57634	1.655	1655	16	39.9	1.60097
1.889	1889	19	41.8	1.62118	1.133	1133	11	29.8	1.47422											1.186	1186	10	46.2	1.66464	2.134	2134	16	62.6	1.79657	1.756	1756	15	42.2	1.62531	1.986	1986	15	47.2	1.67394	1.58	1580	15	39.8	1.59988	1.648	1648	16	39.4	1.5955
1.91	1910	19	44.2	1.64542	1.141	1141	11	29.9	1.47567											1.205	1205	10	47.3	1.67486	2.149	2149	16	63.7	1.80414	1.781	1781	15	43.6	1.63949	2.024	2024	15	49.2	1.69197	1.624	1624	15	41.7	1.62014	1.688	1688	16	41	1.61278
					1.152	1152	12	30.6	1.48572											1.212	1212	10	49.1	1.69108	2.156	2156	16	65.2	1.81425	1.802	1802	16	44.8	1.65128	2.085	2085	15	52	1.716	1.652	1652	15	43.1	1.63448	1.727	1727	16	42.7	1.63043
					1.17	1170	12	31.5	1.49831																2.215	2215	17	68.9	1.83822	1.826	1826	16	45.4	1.65706	2.139	2139	16	54.5	1.7364	1.686	1686	16	44.5	1.64836	1.772	1772	17	45.1	1.65418
																														1.854	1854	16	46.6	1.66839	2.193	2193	16	56.5	1.75205	1.707	1707	16	46	1.66276	1.795	1795	17	46.1	1.6637
																																			2.288	2288	17	60.1	1.77887	1.735	1735	17	47.3	1.67486	1.835	1835	17	48	1.68124
																																								1.749	1749		48.6	1.68664	1.858	1858	18	49.1	1.69108
																																													1.865	1865	18	49.5	1.69461
																																													1.858	1858	18	48.4	1.68485
																																													1.874	1874	18	49.2	1.69197
																																													1.925	1925	18	52.5	1.72016
[truncated: 115 more columns]

## Sheet: VO2, VE 100% CPX_15SEC
VO2L_3_	VO2ML_3	VE_3	LOG10VE_3	vo2L_7_Lercia	VO2ML_7	VE_7	LOG10VE_7	vo2L_4_	VO2ML_4	VE_4	LOG10VE_4	vo2L_5_	VO2ML_5	VE_5	LOG10VE_5	vo2L_8_	VO2ML_8	VE_8	LOG10VE_8	vo2L_2_	VO2ML_2	VE_2	LOG10VE_2	vo2L_6_	VO2ML_6	VE_6	LOG10VE_6	VO2L_9_	VO2ML_9	VE_9	LOG10VE_9	VO2L_10_	VO2ML_10	VE_10	LOG10VE_10	VO2L_11_	VO2ML_11	VE_11	LOG10VE_11	VO2L_12_	VO2ML_12	VE_12	LOG10VE_12	VO2L_13_	VO2ML_13	VE_13	LOG10VE_13	VO2L_14_	VO2ML_14
0.371	371	10.1	1.00432	0.667	667	16.1	1.20683	0.87	870	17.7	1.24797	0.542	542	12.2	1.08636	0.624	624	17	1.23045	0.426	426	14.4	1.15836	1.032	1032	20.3	1.3075	0.92	920	21.5	1.33244	1.111	1111	21.9	1.34044	0.823	823	18.5	1.26717	1.143	1143	30	1.47712	0.879	879	19	1.27875	1.011	1011
0.464	464	11.6	1.06446	0.693	693	16.3	1.21219	0.988	988	19.7	1.29447	0.662	662	14.3	1.15534	0.64	640	17.6	1.24551	0.605	605	18.3	1.26245	1.117	1117	21.7	1.33646	1.035	1035	21.8	1.33846	1.138	1138	23.2	1.36549	0.969	969	20.4	1.30963	1.113	1113	28.8	1.45939	0.979	979	21.4	1.33041	1.071	1071
0.591	591	13.8	1.13988	0.715	715	16.4	1.21484	1.14	1140	22.7	1.35603	0.778	778	16.2	1.20952	0.676	676	18.8	1.27416	0.798	798	22	1.34242	1.172	1172	22.9	1.35984	1.139	1139	22.9	1.35984	1.143	1143	23.9	1.3784	1.117	1117	23.4	1.36922	1.164	1164	32.2	1.50786	1.044	1044	23.3	1.36736	1.116	1116
0.771	771	16.2	1.20952	0.774	774	17.5	1.24304	1.298	1298	26.2	1.4183	0.881	881	18.1	1.25768	0.755	755	21	1.32222	1.071	1071	25.6	1.40824	1.222	1222	24.2	1.38382	1.192	1192	23.4	1.36922	1.154	1154	24.5	1.38917	1.178	1178	24.7	1.3927	1.153	1153	31.3	1.49554	1.103	1103	25.5	1.40654	1.158	1158
1.037	1037	20.3	1.3075	0.825	825	18.8	1.27416	1.43	1430	29.6	1.47129	0.96	960	19.7	1.29447	0.815	815	23.4	1.36922	1.339	1339	28.4	1.45332	1.284	1284	25.7	1.40993	1.263	1263	24.2	1.38382	1.196	1196	25.3	1.40312	1.224	1224	25.2	1.4014	1.289	1289	34.4	1.53656	1.137	1137	27.4	1.43775	1.2	1200
1.262	1262	24	1.38021	0.853	853	19.5	1.29003	1.517	1517	32.3	1.5092	1.009	1009	21	1.32222	0.844	844	24.8	1.39445	1.553	1553	31.5	1.49831	1.352	1352	27.6	1.44091	1.333	1333	25.3	1.40312	1.243	1243	26.1	1.41664	1.275	1275	26	1.41497	1.306	1306	34.8	1.54158	1.171	1171	28.9	1.4609	1.219	1219
1.428	1428	27.4	1.43775	0.877	877	20.2	1.30535	1.564	1564	34.3	1.53529	1.046	1046	22.4	1.35025	0.898	898	27.3	1.43616	1.751	1751	37	1.5682	1.388	1388	28.7	1.45788	1.392	1392	26.5	1.42325	1.293	1293	27.5	1.43933	1.327	1327	27.5	1.43933	1.38	1380	38.7	1.58771	1.218	1218	30	1.47712	1.23	1230
1.552	1552	30.4	1.48287	0.902	902	21.2	1.32634	1.608	1608	36.7	1.56467	1.069	1069	23.7	1.37475	0.921	921	29.4	1.46835	1.803	1803	38.9	1.58995	1.424	1424	29.6	1.47129	1.424	1424	27	1.43136	1.308	1308	28.5	1.45484	1.336	1336	28.3	1.45179	1.388	1388	38.8	1.58883	1.262	1262	31.6	1.49969	1.279	1279
1.576	1576	31.7	1.50106	0.905	905	21.8	1.33846	1.633	1633	38.3	1.5832	1.101	1101	25.3	1.40312	0.928	928	33.3	1.52244	1.828	1828	40.4	1.60638	1.429	1429	30.4	1.48287	1.484	1484	28.5	1.45484	1.315	1315	29.5	1.46982	1.367	1367	29.8	1.47422	1.363	1363	38.2	1.58206	1.272	1272	33.3	1.52244	1.326	1326
1.626	1626	33	1.51851	0.915	915	22	1.34242	1.641	1641	38.9	1.58995	1.125	1125	26.8	1.42813	0.94	940	34.8	1.54158	1.85	1850	41.9	1.62221	1.435	1435	30.8	1.48855	1.539	1539	30.2	1.48001	1.34	1340	30.2	1.48001	1.42	1420	31.5	1.49831	1.459	1459	45.7	1.65992	1.261	1261	34.4	1.53656	1.376	1376
1.623	1623	33.7	1.52763	0.938	938	22.9	1.35984	1.652	1652	38.5	1.58546	1.157	1157	28.5	1.45484	0.956	956	34.8	1.54158	1.871	1871	43.7	1.64048	1.462	1462	31.7	1.50106	1.578	1578	31.8	1.50243	1.378	1378	31.2	1.49415	1.446	1446	32.8	1.51587	1.405	1405	40.1	1.60314	1.245	1245	35.7	1.55267	1.385	1385
1.669	1669	34.8	1.54158	0.958	958	23.3	1.36736	1.689	1689	39.3	1.59439	1.184	1184	29.4	1.46835	1.012	1012	35.4	1.549	1.862	1862	44.4	1.64738	1.481	1481	32.5	1.51188	1.597	1597	32.9	1.5172	1.417	1417	32.1	1.50651	1.459	1459	32.8	1.51587	1.42	1420	41.6	1.61909	1.246	1246	36.5	1.56229	1.388	1388
1.677	1677	36.3	1.55991	0.976	976	23.5	1.37107	1.734	1734	40.6	1.60853	1.218	1218	30.4	1.48287	1.054	1054	37.1	1.56937	1.838	1838	44.8	1.65128	1.507	1507	33.1	1.51983	1.63	1630	33.6	1.52634	1.41	1410	32.6	1.51322	1.487	1487	33.3	1.52244	1.491	1491	43.7	1.64048	1.24	1240	36.8	1.56585	1.405	1405
1.717	1717	38.6	1.58659	0.986	986	23.5	1.37107	1.814	1814	43	1.63347	1.266	1266	30.9	1.48996	1.095	1095	38.9	1.58995	1.887	1887	46.6	1.66839	1.543	1543	33.9	1.5302	1.686	1686	35.5	1.55023	1.414	1414	33.2	1.52114	1.533	1533	34.4	1.53656	1.493	1493	44.8	1.65128	1.252	1252	37.3	1.57171	1.401	1401
1.732	1732	39.1	1.59218	1.003	1003	23.8	1.37658	1.866	1866	45.2	1.65514	1.328	1328	32.4	1.51055	1.123	1123	39.9	1.60097	1.991	1991	50.2	1.7007	1.57	1570	34.5	1.53782	1.748	1748	37.2	1.57054	1.417	1417	33.4	1.52375	1.557	1557	35.6	1.55145	1.467	1467	42.4	1.62737	1.263	1263	38.3	1.5832	1.404	1404
1.795	1795	40.3	1.60531	1.012	1012	24	1.38021	1.911	1911	46.9	1.67117	1.353	1353	33.6	1.52634	1.146	1146	40.9	1.61172	2.075	2075	51.8	1.71433	1.6	1600	35.7	1.55267	1.807	1807	38.8	1.58883	1.426	1426	33.7	1.52763	1.592	1592	36.3	1.55991	1.583	1583	46.7	1.66932	1.294	1294	39.7	1.59879	1.398	1398
1.823	1823	39.8	1.59988	1.043	1043	25.1	1.39967	1.961	1961	49.4	1.69373	1.358	1358	34.7	1.54033	1.158	1158	44.5	1.64836	2.121	2121	53.5	1.72835	1.637	1637	36.9	1.56703	1.875	1875	41.4	1.617	1.447	1447	34.5	1.53782	1.646	1646	38.7	1.58771	1.494	1494	44.8	1.65128	1.34	1340	42.7	1.63043	1.413	1413
1.842	1842	39.5	1.5966	1.081	1081	27.3	1.43616	1.954	1954	50.3	1.70157	1.334	1334	35.5	1.55023	1.164	1164	46.2	1.66464	2.124	2124	56.4	1.75128	1.676	1676	38.6	1.58659	1.935	1935	44.4	1.64738	1.488	1488	36	1.5563	1.672	1672	40	1.60206	1.62	1620	51.7	1.71349	1.446	1446	48.8	1.68842	1.428	1428
1.872	1872	39.8	1.59988	1.115	1115	29.2	1.46538	1.965	1965	51.7	1.71349	1.319	1319	35.6	1.55145	1.165	1165	46.5	1.66745	2.149	2149	60.6	1.78247	1.715	1715	40.6	1.60853	1.965	1965	46.2	1.66464	1.537	1537	37.7	1.57634	1.655	1655	39.9	1.60097	1.648	1648	54.7	1.73799	1.523	1523	53.1	1.72509	1.451	1451
1.859	1859	39.7	1.59879	1.133	1133	29.8	1.47422	1.987	1987	52.9	1.72346	1.326	1326	35.3	1.54777	1.186	1186	46.2	1.66464	2.134	2134	62.6	1.79657	1.756	1756	42.2	1.62531	1.986	1986	47.2	1.67394	1.58	1580	39.8	1.59988	1.648	1648	39.4	1.5955	1.554	1554	47	1.6721					1.475	1475
1.889	1889	41.8	1.62118	1.141	1141	29.9	1.47567	2.021	2021	53.7	1.72997					1.205	1205	47.3	1.67486	2.149	2149	63.7	1.80414	1.781	1781	43.6	1.63949	2.024	2024	49.2	1.69197	1.624	1624	41.7	1.62014	1.688	1688	41	1.61278									1.488	1488
1.91	1910	44.2	1.64542	1.152	1152	30.6	1.48572	2.065	2065	54.5	1.7364					1.212	1212	49.1	1.69108	2.156	2156	65.2	1.81425	1.802	1802	44.8	1.65128	2.085	2085	52	1.716	1.652	1652	43.1	1.63448	1.727	1727	42.7	1.63043									1.506	1506
1.957	1957	47.7	1.67852	1.17	1170	31.5	1.49831									1.235	1235	51.5	1.71181	2.215	2215	68.9	1.83822	1.826	1826	45.4	1.65706	2.139	2139	54.5	1.7364	1.686	1686	44.5	1.64836	1.772	1772	45.1	1.65418									1.494	1494
1.993	1993	49.6	1.69548	1.208	1208	32.9	1.5172									1.277	1277	56.3	1.75051	2.231	2231	69.4	1.84136	1.854	1854	46.6	1.66839	2.193	2193	56.5	1.75205	1.707	1707	46	1.66276	1.795	1795	46.1	1.6637									1.502	1502
2.063	2063	51.4	1.71096	1.257	1257	35.1	1.54531									1.308	1308	60.9	1.78462	2.259	2259	71.4	1.8537	1.893	1893	48.2	1.68305	2.288	2288	60.1	1.77887	1.735	1735	47.3	1.67486	1.835	1835	48	1.68124									1.515	1515
2.112	2112	52	1.716	1.302	1302	37.3	1.57171									1.332	1332	64.2	1.80754	2.274	2274	77.6	1.88986	1.93	1930	49.8	1.69723	2.338	2338	63.4	1.80209	1.749	1749	48.6	1.68664	1.858	1858	49.1	1.69108
2.214	2214	54.8	1.73878	1.324	1324	39.9	1.60097									1.397	1397	65.5	1.81624	2.335	2335	84.7	1.92788	1.968	1968	52.4	1.71933	2.361	2361	67.2	1.82737	1.78	1780	50.1	1.69984	1.865	1865	49.5	1.69461
2.28	2280	59	1.77085	1.353	1353	42.6	1.62941									1.423	1423	68.5	1.83569	2.392	2392	90	1.95424	2.015	2015	55.1	1.74115	2.367	2367	70.4	1.84757	1.812	1812	52	1.716	1.858	1858	48.4	1.68485
2.274	2274	59.3	1.77305	1.358	1358	44.9	1.65225									1.41	1410	70.3	1.84696	2.408	2408	94.7	1.97635	2.047	2047	57	1.75587	2.393	2393	72.9	1.86273	1.829	1829	54.4	1.7356	1.874	1874	49.2	1.69197
				1.369	1369	47.3	1.67486													2.323	2323	93.4	1.97035	2.09	2090	60	1.77815	2.435	2435	74.8	1.8739	1.853	1853	57.7	1.76118	1.925	1925	52.5	1.72016
				1.376	1376	51.3	1.71012																	2.159	2159	64.2	1.80754	2.456	2456	76.6	1.88423	1.892	1892	62	1.79239	1.955	1955	55.4	1.74351
																								2.172	2172	64.4	1.80889	2.479	2479	79.2	1.89873	1.928	1928	65.8	1.81823	1.975	1975	57.3	1.75815
																												2.46	2460	81.8	1.91275	1.962	1962	69.4	1.84136	1.979	1979	58.3	1.76567
																																1.971	1971	69.3	1.84073	2.008	2008	60.3	1.78032
																																				2.029	2029	63	1.79934
																																				2.052	2052	64.8	1.81158
																																				2.106	2106	66.5	1.82282
																																				2.192	2192	70.5	1.84819
																																				2.234	2234	74.9	1.87448
[truncated: 82 more columns]
